# Supplementary material for: Radiomics and artificial intelligence in malignant uterine body cancers: Protocol for a systematic review
Source: PLoS One. 2022 Jun 8;17(6):e0267727. doi: 10.1371/journal.pone.0267727 (PMC9176798; doi:10.1371/journal.pone.0267727)
Supplement: S1 Table — (XLSX) [file pone.0267727.s002.xlsx]

## Sheet: Foglio1
Autor(s)	Year of publication	General Aim of the paper	Type of tumor	Number of patients	TECHNIQUE (US, CT, MRI etc)	Radiomics/AI/ML*	Aim (Lesion charcaterization, Staging, Survival, Prediction of response)	Methods	Main results	Study design (RETROSPECTIVE/PROSPECTIVE)	Median age	Stage	First diagnosis or recurrence	Previous therapies	Validation group (Yes or not)	Validation group (if Yes) internal or external	Segmentation (Manual, Semi-automatic, Automatic)	Model (only AI features, also clinical features)
						*AI: Artificial intelligence; ML: machine learning
